# Supplementary material for: Structural basis for adhesion G protein-coupled receptor Gpr126 function
Source: Nat Commun. 2020 Jan 10;11:194. doi: 10.1038/s41467-019-14040-1 (PMC6954182; doi:10.1038/s41467-019-14040-1)
Supplement: Supplementary file 4 — Supplementary Data 1 [file 41467_2019_14040_MOESM4_ESM.xlsx]

## Sheet: Alternative splicing, furin cle
Alternative splicing, furin cleavage, and disulfide loop analysis for various Gpr126 species
class	species	common name	furin cleavage site	evidence of splice site between PTX/SEA	two cysteines present in loop
mammalia	Ailuropoda_melanoleuca	gianta panda	yes	yes	yes
reptilia	Alligator_mississippiensi	American alligator	yes	yes	yes
aves	Anas_platyrhynchos	Mallard	yes	yes	yes
reptilia	Anolis carolinensis	green anole [lizard]	yes	yes	yes
aves	Antrostomus_carolinensis	Chuck-wills-widow	yes	no	yes
actinopterygii	Aphyosemion striatum	Red-striped Killifish	no	no	no
aves	Aptenodytes_forsteri	Emperor penguin	yes	no	yes
actinopterygii	astyanax mexicanus	mexican tetra	no	yes	yes
actinopterygii	Austrofundulus limnaeus	annual killifish	no	yes	no
mammalia	Bos_mutus	Domestic yak	yes	yes	yes
mammalia	Bos_taurus	cow	yes	yes	yes
aves	Buceros_rhinoceros_silvestris	Rhinoceros hornbill	no	no	yes
mammalia	Callithrix_jacchus	Marmoset	yes	yes	yes
aves	calypte anna	anna's hummingbird	yes	no	yes
mammalia	Camelus ferus	wild bactrian camel	yes	yes	yes
mammalia	Canis_lupus_familiaris	dog	yes	yes	yes
aves	Charadrius_vociferus	Killdeer	yes	no	yes
aves	Chlamydotis_macqueenii	Macqueen’s bustard	yes	no	yes
mammalia	Chlorocebus_sabaeus	green monkey	yes	yes	yes
aves	Colius_striatus	Speckled mouse-bird	yes	no	yes
aves	Corvus_brachyrhynchos	American crow	yes	yes	yes
mammalia	cricetulus griseus	chinese hamster	yes	yes	yes
reptilia	Crocodylus porosus	Australian saltwater crocodile	yes	yes	yes
aves	Cuculus_canorus	cuckoo	yes	no	yes
actinopterygii	danio_rerio	zebrafish	no	yes	yes
mammalia	Delphinapterus leucas	beluga whale	yes	yes	yes
mammalia	Dipodomys_ordii	Ord’s kangaroo rat	yes	yes	yes
aves	Egretta_garzetta	little egret	n/a	no	yes
mammalia	Equus_caballus	Horse	yes	yes	yes
mammalia	Erinaceus_europaeus	european hedgehog	yes	yes	yes
aves	Ficedula_albicollis	Collared flycatcher	yes	yes	yes
actinopterygii	Fundulus_heteroclitus	Mummichog	no	yes	yes
aves	Gallus_gallus	chicken	yes	yes	yes
mammalia	Gorilla_gorilla_gorilla	gorilla	yes	yes	yes
aves	Haliaeetus_albicilla	White-tailed eagle	yes	no	yes
mammalia	Heterocephalus_glaber	Naked mole-rat	yes	yes	yes
mammalia	homo_sapiens	human	yes	yes	yes
actinopterygii	Ictalurus punctatus	channel catfish	no	yes	yes
actinopterygii	Larimichthys_crocea	Large yellow croaker	no	yes	yes
actinopterygii	Lates calcarifer	baramundi perch	no	yes	yes
actinopterygii	Lepisosteus_oculatus	Spotted gar	yes	yes	yes
mammalia	Loxodonta_africana	African bush elephant	yes	yes	yes
mammalia	Macaca fascicularis	crab-eating macaque	yes	yes	yes
mammalia	Macaca_mulatta	Rhesus macaque	yes	yes	yes
aves	Manacus_vitellinus	Golden-collared manakin	no	no	yes
aves	Meleagris_gallopavo	Turkey	yes	no	yes
aves	Merops nubicus	northen carmine bee-eater	n/a	no	yes
mammalia	Mesocricetus auratus	golden hamster	yes	yes	yes
mammalia	Monodelphis_domestica	opossum	yes	yes	yes
mammalia	Mus_musculus	mouse	yes	yes	yes
mammalia	Mustela_putorius_furo	Ferret	yes	yes	yes
mammalia	Myotis_davidii	Vesper bat	yes	no	yes
mammalia	Myotis_lucifugus	Little brown bat	yes	no	yes
aves	Nipponia_nippon	Crested ibis	no	no	yes
mammalia	Nomascus_leucogenys	Northern white-cheeked gibbon	yes	yes	yes
actinopterygii	Nothobranchius kuhntae	Beira killifish	no	no	no
actinopterygii	Nothobranchius_furzeri	Turquoise killifish	no	yes	no
actinopterygii	Oncorhynchus kisutch	coho salmon	no	yes	yes
actinopterygii	Oncorhynchus mykiss	rainbow trout	no	yes	yes
actinopterygii	Oncorhynchus tshawytscha	chinook salmon	no	yes	yes
aves	Opisthocomus_hoazin	hoatzin bird	yes	no	yes
actinopterygii	Oreochromis_niloticus	Nile tilapia	no	yes	yes
mammalia	Ornithorhynchus_anatinus	Platypus	yes	no	yes
mammalia	Oryctolagus_cuniculus	European rabbit	yes	yes	yes
mammalia	Otolemur_garnettii	Northern great galago	yes	yes	yes
mammalia	Ovis_aries	sheep	yes	yes	yes
mammalia	Pan_troglodytes	chimpanzee	yes	yes	yes
mammalia	Panthera pardus	leopard	yes	yes	yes
mammalia	Papio_anubis	Olive baboon	yes	yes	yes
aves	Pelecanus_crispus	Dalmatian pelican	yes	no	yes
reptilia	Pelodiscus_sinensis	Chinese soft-shell turtle	no	yes	yes
aves	Phaethon_lepturus	White-tailed tropicbird	yes	no	yes
aves	Phalacrocorax_carbo	great cormorant	no	no	yes
aves	Picoides_pubescens	downy woodpecker	no	no	yes
aves	Podiceps_cristatus	great crested grebe	yes	no	yes
actinopterygii	Poecilia_formosa	Amazon Molly	no	yes	yes
actinopterygii	Poeciliopsis prolifica	blackstripe livebearer	no	yes	yes
mammalia	Pongo_abelii	Sumatran orangutan	yes	yes	yes
aves	Pterocles_gutturalis	Yellow-throated sandgrouse	yes	no	yes
mammalia	Pteropus_alecto	Black flying fox	yes	no	yes
aves	Pygoscelis_adeliae	Adelie penguin	no	no	yes
mammalia	Rattus_norvegicus	Brown rat	yes	yes	yes
actinopterygii	Salmo_salar	atlantic salmon	no	yes	yes
mammalia	Sarcophilus_harrisii	tasmanian devil	no	yes	yes
mammalia	sus scrofa	pig	yes	yes	yes
aves	Taeniopygia_guttata	Zebra finch	yes	no	yes
actinopterygii	Takifugu_rubripes	japanese puffer	no	yes	yes
aves	Tauraco_erythrolophus	Red-crested turaco	no	no	yes
reptilia	Terrapene mexicana triunguis	Three-toed box turtle	yes	yes	yes
actinopterygii	Tetraodon_nigroviridis	green pufferfish	no	yes	yes
aves	Tinamus_guttatus	White-throated tinamou	no	no	yes
aves	Tyto_alba	barn owl	yes	no	yes
amphibia	Xenopus_tropicalis	western clawed frog	n/a	yes	yes
actinopterygii	Xiphophorus_maculatus	southern platyfish	n/a	yes	yes
