# Supplementary material for: Structural basis for adhesion G protein-coupled receptor Gpr126 function
Source: Nat Commun. 2020 Jan 10;11:194. doi: 10.1038/s41467-019-14040-1 (PMC6954182; doi:10.1038/s41467-019-14040-1)
Supplement: Supplementary file 6 — Source Data [file 41467_2019_14040_MOESM6_ESM.xlsx]

## Sheet: Figure 4B, C
	cAMP signaling assay
	Relative luminescence units
		EV	zfGpr126 (-ss)	zfGpr126 (+ss)
	1	1559	9430	18977
	2	1722	8488	16665
	3	1195	9008	21494

## Sheet: Figure 4E, F
	cAMP signaling assay
	Relative luminescence units
		EV	hGPR126 (-ss)	hGPR126 (+ss)
	1	1284	2510	4465
	2	1420	2446	4109
	3	1652	2337	3741

## Sheet: Supp Figure 4C
	cAMP signaling assay
	Relative luminescence units
		EV	zfGpr126 (-ss)	zfGpr126 (+ss)	hGPR126 (-ss)	hGPR126 (+ss)
	DMSO	1917	17305	20463	3152	5289
	DMSO	1920	14271	20185	3205	3422
	1mM p14	2319	76101	66020	44252	35938
	1mM p14	2162	72534	68265	45943	37148

## Sheet: Supp Figure 4H
	cAMP signaling assay
	Relative luminescence units
		EV	zfGpr126 (-ss)	zfGpr126 (+ss)	zfGpr126 (-ss) D134A/F135A	zfGpr126 (+ss) D134A/F135A
	1	1559	9430	18977	10682	9443
	2	1722	8488	16665	10477	8976
	3	1195	9008	21494	11297	8668
